# Supplementary material for: 2-Aryladenine Derivatives as a Potent Scaffold for Adenosine Receptor Antagonists: The 6-Morpholino Derivatives
Source: Molecules. 2024 May 28;29(11):2543. doi: 10.3390/molecules29112543 (PMC11173536; doi:10.3390/molecules29112543)
Supplement: Supplementary file 1 [file molecules-29-02543-s001.zip]

Archive with 1 entries (1 files):
- molecules-2889107-supplementary.pdf
